# Supplementary material for: 3-Ethyl-1H-1,2,4-triazole-5(4H)-thione
Source: Acta Crystallogr Sect E Struct Rep Online. 2012 May 19;68(Pt 6):o1802. doi: 10.1107/S1600536812021927 (PMC3379377; doi:10.1107/S1600536812021927)
Supplement: Supplementary file 2 [file e-68-o1802-Isup2.hkl]

# 
# h,k,l, Fc-squared, Fo-squared, sigma(Fo-squared) and status flag 
# 
data_I
_shelx_title ' 1 in P2(1)/m' 
_shelx_refln_list_code          4 
_shelx_F_calc_maximum       89.64 
_exptl_crystal_F_000       136.00 
_reflns_d_resolution_high  0.8113 
 
loop_ 
 _symmetry_equiv_pos_as_xyz 
 'x, y, z' 
 '-x, y+1/2, -z' 
 '-x, -y, -z' 
 'x, -y-1/2, z' 
 
_cell_length_a     5.0922 
_cell_length_b     6.7526 
_cell_length_c     8.6578 
_cell_angle_alpha  90.000 
_cell_angle_beta   90.174 
_cell_angle_gamma  90.000 
 
_shelx_F_squared_multiplier     1.000 
 
loop_ 
 _refln_index_h 
 _refln_index_k 
 _refln_index_l 
 _refln_F_squared_calc 
 _refln_F_squared_meas 
 _refln_F_squared_sigma 
 _refln_observed_status 
   1   0   0       59.91       49.47      3.56 o 
   2   0   0      379.39      351.21     11.10 o 
   3   0   0       32.57       22.42      0.74 o 
   4   0   0        2.40        2.74      0.40 o 
   5   0   0        1.21        0.41      0.30 o 
   6   0   0        0.35        0.81      0.43 o 
   1   1   0      966.78      903.70     15.53 o 
   2   1   0      483.52      507.94      8.82 o 
   3   1   0        6.20        7.02      0.30 o 
   4   1   0      247.32      226.46      4.16 o 
   5   1   0        4.18        3.25      0.33 o 
   6   1   0       33.05       34.30      1.18 o 
   0   2   0     8034.83     8476.86    638.08 o 
   1   2   0       14.47       13.98      0.25 o 
   2   2   0      313.52      292.25      4.30 o 
   3   2   0       22.97       15.11      0.41 o 
   4   2   0        1.20        1.42      0.21 o 
   5   2   0        0.98        0.82      0.21 o 
   6   2   0        0.35        0.80      0.34 o 
   1   3   0      314.94      334.66      5.40 o 
   2   3   0      163.86      159.01      2.25 o 
   3   3   0        7.96        8.10      0.28 o 
   4   3   0      158.02      146.99      3.25 o 
   5   3   0        1.63        1.13      0.29 o 
   0   4   0     1655.01     1806.41     92.81 o 
   1   4   0        0.04        0.13      0.06 o 
   2   4   0      123.14      114.02      1.89 o 
   3   4   0       11.99        8.36      0.31 o 
   4   4   0        0.31        0.52      0.19 o 
   5   4   0        0.52        0.38      0.21 o 
   1   5   0       83.80       92.63      1.36 o 
   2   5   0       42.77       42.10      1.30 o 
   3   5   0        3.26        3.10      0.37 o 
   4   5   0       59.70       57.41      1.96 o 
   5   5   0        0.23        0.02      0.12 o 
   0   6   0      385.96      410.18     12.05 o 
   1   6   0        0.30        0.38      0.18 o 
   2   6   0       22.72       22.38      0.82 o 
   3   6   0        4.52        3.82      0.43 o 
   4   6   0        0.07        0.00      0.15 o 
   1   7   0       23.66       22.96      0.91 o 
   2   7   0        8.77       10.33      0.60 o 
   3   7   0        0.40        0.55      0.23 o 
   0   8   0       82.44       91.02      6.33 o 
   1   8   0        0.00        0.22      0.51 o 
  -6   0   1       23.80       25.18      1.27 o 
  -5   0   1      255.07      250.10      7.83 o 
  -4   0   1        3.33        2.44      0.40 o 
  -3   0   1      648.59      618.92     24.84 o 
  -2   0   1       27.27       37.44      0.96 o 
  -1   0   1        3.26        6.51      0.40 o 
   1   0   1        9.40        7.75      0.40 o 
   2   0   1      330.87      340.81     10.49 o 
   4   0   1       26.07       27.48      1.24 o 
   5   0   1      191.03      186.23      4.57 o 
   6   0   1       55.11       56.22      2.62 o 
  -6   1   1        4.57        2.99      0.41 o 
  -5   1   1        0.26        1.00      0.26 o 
  -4   1   1       74.75       74.33      1.36 o 
  -3   1   1        6.88        4.56      0.25 o 
  -2   1   1      639.55      606.81     10.94 o 
  -1   1   1     2291.84     2202.93     47.14 o 
   0   1   1        4.61        5.45      0.24 o 
   1   1   1      267.96      380.64      5.46 o 
   2   1   1      170.58      184.03      2.78 o 
   3   1   1        0.62        0.55      0.14 o 
   4   1   1      198.06      188.37      3.36 o 
   5   1   1        8.77       10.32      0.58 o 
   6   1   1        6.79        8.01      0.57 o 
  -6   2   1       19.11       18.08      1.30 o 
  -5   2   1      203.71      207.96      4.06 o 
  -4   2   1        1.33        1.27      0.24 o 
  -3   2   1      428.77      394.79      7.08 o 
  -2   2   1       47.24       53.50      0.78 o 
  -1   2   1        8.65        9.81      0.21 o 
   0   2   1      707.12      706.68     15.67 o 
   1   2   1        6.49        7.21      0.15 o 
   2   2   1      192.70      190.73      2.67 o 
   3   2   1        2.33       20.58      0.49 o 
   4   2   1       18.64       17.30      0.50 o 
   5   2   1      156.08      152.90      2.99 o 
   6   2   1       43.40       42.63      1.30 o 
  -5   3   1        0.07        0.40      0.20 o 
  -4   3   1       45.63       48.41      0.97 o 
  -3   3   1        2.93        2.42      0.33 o 
  -2   3   1      270.45      254.44      3.80 o 
  -1   3   1      799.73      829.43     17.83 o 
   0   3   1       36.33       27.95      0.44 o 
   1   3   1      108.01      139.71      2.46 o 
   2   3   1       43.00       47.42      0.69 o 
   3   3   1        2.31        1.79      0.16 o 
   4   3   1      129.55      125.69      2.34 o 
   5   3   1        5.54        6.18      0.57 o 
  -5   4   1      102.67       89.59      7.69 o 
  -4   4   1        0.16        0.35      0.17 o 
  -3   4   1      163.06      155.36      2.53 o 
  -2   4   1       35.73       36.31      0.73 o 
  -1   4   1        7.23        6.38      0.21 o 
   0   4   1      214.84      228.38      3.86 o 
   1   4   1        1.52        2.41      0.23 o 
   2   4   1       63.48       63.67      1.06 o 
   3   4   1        1.44        8.53      0.28 o 
   4   4   1        7.22        6.68      0.53 o 
   5   4   1       83.90       76.37      3.87 o 
  -4   5   1       19.86       17.73      3.03 o 
  -3   5   1        0.34        0.27      0.16 o 
  -2   5   1       82.21       79.64      3.01 o 
  -1   5   1      223.74      225.10      3.73 o 
   0   5   1       14.43       13.14      0.34 o 
   1   5   1       35.90       45.49      1.14 o 
   2   5   1       15.16       18.24      0.74 o 
   3   5   1        1.08        0.53      0.15 o 
   4   5   1       50.60       52.26      1.93 o 
  -4   6   1        0.00        0.09      0.14 o 
  -3   6   1       45.32       45.12      1.20 o 
  -2   6   1       11.34       10.30      0.64 o 
  -1   6   1        1.86        1.68      0.13 o 
   0   6   1       43.02       47.34      1.27 o 
   1   6   1        0.52        0.56      0.20 o 
   2   6   1       17.89       18.65      0.81 o 
   3   6   1        0.33        2.16      0.46 o 
   4   6   1        1.26        1.68      0.37 o 
  -3   7   1        0.05        0.10      0.25 o 
  -2   7   1       19.17       20.21      0.79 o 
  -1   7   1       55.87       47.70      3.24 o 
   0   7   1        1.75        2.54      0.26 o 
   1   7   1        8.25        9.75      0.62 o 
   2   7   1        4.18        5.17      0.51 o 
   3   7   1        0.12        0.22      0.24 o 
  -1   8   1        0.32        0.00      0.84 o 
   0   8   1        9.99        9.83      1.36 o 
   1   8   1        0.37        0.37      0.27 o 
  -6   0   2        0.02        0.31      0.36 o 
  -5   0   2       34.51       35.91      1.62 o 
  -4   0   2        0.37        1.39      0.47 o 
  -3   0   2      244.05      276.86     15.76 o 
  -2   0   2       26.92       20.90      0.76 o 
  -1   0   2      962.77      949.13     29.17 o 
   0   0   2       12.86       16.59      1.23 o 
   1   0   2      708.12      756.43     29.04 o 
   2   0   2       95.51       79.72      1.96 o 
   3   0   2      626.72      627.18     18.80 o 
   4   0   2       32.78       32.02      1.22 o 
   5   0   2       30.97       37.40      1.34 o 
   6   0   2        1.03        1.60      0.41 o 
  -6   1   2       45.25       40.29      1.69 o 
  -5   1   2       61.69       59.83      1.69 o 
  -4   1   2       26.14       40.29      0.98 o 
  -3   1   2      194.10      191.76      3.17 o 
  -2   1   2        0.61        5.74      0.18 o 
  -1   1   2      299.61      263.21      4.47 o 
   0   1   2       93.25       82.51      1.71 o 
   1   1   2        3.80       13.98      0.26 o 
   2   1   2       66.62       82.59      1.28 o 
   3   1   2      183.25      178.76      3.00 o 
   4   1   2      315.39      297.67      5.55 o 
   5   1   2       66.43       64.37      1.43 o 
   6   1   2       38.86       42.26      1.24 o 
  -5   2   2       26.36       29.05      0.96 o 
  -4   2   2        0.54        1.05      0.21 o 
  -3   2   2      190.09      202.96      3.51 o 
  -2   2   2       14.12       14.02      0.30 o 
  -1   2   2      553.52      531.81      9.19 o 
   0   2   2       12.32       10.55      0.35 o 
   1   2   2      425.44      432.73      7.23 o 
   2   2   2       91.07       77.18      1.10 o 
   3   2   2      437.85      442.02      8.04 o 
   4   2   2       21.99       22.72      0.69 o 
   5   2   2       24.64       28.55      1.18 o 
  -5   3   2       36.25       33.04      0.88 o 
  -4   3   2       17.35       24.73      0.74 o 
  -3   3   2      119.72      119.45      2.11 o 
  -2   3   2        2.56        3.79      0.20 o 
  -1   3   2       81.89       71.40      1.17 o 
   0   3   2        0.76        1.35      0.09 o 
   1   3   2        0.09        4.16      0.25 o 
   2   3   2        8.49       12.28      0.25 o 
   3   3   2       96.18       94.74      1.51 o 
   4   3   2      187.66      186.20      3.86 o 
   5   3   2       39.72       38.55      1.15 o 
  -5   4   2       14.04       15.66      1.58 o 
  -4   4   2        0.09        0.62      0.23 o 
  -3   4   2       85.95       89.44      1.66 o 
  -2   4   2        8.10        9.63      0.35 o 
  -1   4   2      171.69      170.17      2.63 o 
   0   4   2       12.26       11.00      0.30 o 
   1   4   2      139.36      137.33      3.09 o 
   2   4   2       46.87       41.22      0.98 o 
   3   4   2      184.68      194.55      3.10 o 
   4   4   2        9.93        9.94      0.40 o 
   5   4   2       14.40       14.68      1.08 o 
  -4   5   2        5.42        7.24      0.83 o 
  -3   5   2       46.78       42.74      2.68 o 
  -2   5   2        0.17        0.19      0.14 o 
  -1   5   2       16.67       16.51      0.53 o 
   0   5   2        0.01        0.28      0.18 o 
   1   5   2        0.46        1.39      0.25 o 
   2   5   2        2.43        3.56      0.28 o 
   3   5   2       32.54       33.47      1.13 o 
   4   5   2       78.34       81.50      2.99 o 
  -4   6   2        0.17        0.20      0.17 o 
  -3   6   2       24.09       24.40      0.97 o 
  -2   6   2        4.66        4.26      0.48 o 
  -1   6   2       43.63       43.97      0.93 o 
   0   6   2        5.63        5.47      0.39 o 
   1   6   2       32.40       32.71      1.19 o 
   2   6   2       11.47       11.94      0.71 o 
   3   6   2       58.85       63.35      1.93 o 
   4   6   2        3.99        5.07      0.53 o 
  -3   7   2       13.16       11.56      0.66 o 
  -2   7   2        0.00        0.13      0.13 o 
  -1   7   2        2.55        2.06      0.20 o 
   0   7   2        0.08        0.17      0.17 o 
   1   7   2        0.53        0.54      0.35 o 
   2   7   2        1.89        1.50      0.40 o 
   3   7   2        6.89        7.96      0.57 o 
  -1   8   2        7.83        7.36      1.28 o 
   0   8   2        0.97        0.90      0.66 o 
   1   8   2        4.97        4.52      0.61 o 
  -6   0   3       24.22       25.14      1.42 o 
  -5   0   3        0.99        1.01      0.39 o 
  -4   0   3      262.33      265.15      7.79 o 
  -3   0   3       19.01       18.38      0.90 o 
  -2   0   3      455.58      481.60     13.73 o 
  -1   0   3        0.04        1.42      0.27 o 
   0   0   3       43.45       36.96      2.62 o 
   1   0   3        9.64       12.21      0.34 o 
   2   0   3      655.92      668.70     37.95 o 
   3   0   3       77.14       80.86      2.13 o 
   4   0   3      229.27      221.93      5.19 o 
   5   0   3        8.94        9.47      0.66 o 
   6   0   3       16.88       13.50      0.84 o 
  -5   1   3        6.58        6.70      0.53 o 
  -4   1   3       17.57       19.30      0.60 o 
  -3   1   3       94.38       92.51      1.94 o 
  -2   1   3      199.85      197.24      5.49 o 
  -1   1   3      219.14      232.83      4.48 o 
   0   1   3     1046.87     1014.62     31.26 o 
   1   1   3      490.86      477.13      8.16 o 
   2   1   3      351.60      341.63      5.71 o 
   3   1   3      104.20       98.09      1.62 o 
   4   1   3       24.51       27.27      0.68 o 
   5   1   3       11.08       10.34      0.48 o 
  -5   2   3        1.14        1.74      0.37 o 
  -4   2   3      206.83      213.31      4.06 o 
  -3   2   3       16.27       17.48      0.46 o 
  -2   2   3      322.84      350.23      6.63 o 
  -1   2   3        0.19        0.66      0.23 o 
   0   2   3        8.15        8.28      0.29 o 
   1   2   3        4.33        5.00      0.18 o 
   2   2   3      367.08      369.51      5.95 o 
   3   2   3       65.08       70.47      1.30 o 
   4   2   3      187.36      180.96      3.31 o 
   5   2   3        6.25        6.86      0.53 o 
  -5   3   3        3.81        3.85      0.45 o 
  -4   3   3       12.84       13.77      0.55 o 
  -3   3   3       47.71       46.49      0.94 o 
  -2   3   3      138.15      135.98      2.02 o 
  -1   3   3      130.12      140.62      3.85 o 
   0   3   3      347.06      329.96      8.92 o 
   1   3   3      207.68      207.63      2.89 o 
   2   3   3      207.09      204.65      3.05 o 
   3   3   3       59.29       56.63      0.99 o 
   4   3   3       14.56       16.93      0.55 o 
   5   3   3        6.48        6.15      0.42 o 
  -5   4   3        1.20        1.07      0.33 o 
  -4   4   3      103.64      105.92      2.17 o 
  -3   4   3        8.73        9.87      0.44 o 
  -2   4   3      128.44      130.39      2.50 o 
  -1   4   3        0.25        0.17      0.10 o 
   0   4   3        0.17        0.51      0.11 o 
   1   4   3        1.09        0.82      0.18 o 
   2   4   3      114.65      115.59      2.41 o 
   3   4   3       35.90       37.84      0.67 o 
   4   4   3       93.10       90.65      2.67 o 
   5   4   3        2.11        1.51      0.28 o 
  -4   5   3        5.37        6.04      0.61 o 
  -3   5   3       18.66       19.26      0.75 o 
  -2   5   3       45.96       44.92      1.50 o 
  -1   5   3       44.07       47.09      0.96 o 
   0   5   3       98.13       95.40      3.51 o 
   1   5   3       55.80       61.81      2.57 o 
   2   5   3       79.36       82.44      2.28 o 
   3   5   3       20.55       21.36      0.88 o 
   4   5   3        7.03        8.83      0.69 o 
  -3   6   3        2.27        3.00      0.52 o 
  -2   6   3       34.32       34.65      1.31 o 
  -1   6   3        0.03        0.06      0.08 o 
   0   6   3        0.08        0.07      0.11 o 
   1   6   3        0.61        0.59      0.37 o 
   2   6   3       32.03       33.60      1.18 o 
   3   6   3       12.99       15.07      0.86 o 
  -2   7   3        9.04        6.57      0.64 o 
  -1   7   3        9.69        9.58      0.61 o 
   0   7   3       22.22       21.38      0.76 o 
   1   7   3       10.04       13.14      0.98 o 
   2   7   3       22.34       23.56      1.44 o 
  -5   0   4       21.33       20.33      2.20 o 
  -4   0   4       56.71       56.78      2.20 o 
  -3   0   4       46.20       43.88      1.43 o 
  -2   0   4      396.79      415.85     14.11 o 
  -1   0   4      656.90      677.69     42.53 o 
   0   0   4        3.61        8.35      0.64 o 
   1   0   4      592.67      598.68     16.95 o 
   2   0   4       72.54       78.01      1.59 o 
   3   0   4       23.84       25.08      0.78 o 
   4   0   4        4.68        4.99      0.44 o 
   5   0   4       17.28       21.64      1.01 o 
  -5   1   4       96.24       93.98      2.21 o 
  -4   1   4      108.21      110.99      2.25 o 
  -3   1   4      156.96      149.40      2.61 o 
  -2   1   4       60.76       54.19      1.75 o 
  -1   1   4       63.74       76.03      1.86 o 
   0   1   4        1.28        0.77      0.08 o 
   1   1   4       70.39       73.14      2.84 o 
   2   1   4       31.54       31.16      0.62 o 
   3   1   4      188.61      165.62      2.79 o 
   4   1   4        1.44        7.33      0.35 o 
   5   1   4       61.44       57.69      1.44 o 
  -5   2   4       17.13       19.29      0.74 o 
  -4   2   4       46.26       48.90      1.14 o 
  -3   2   4       38.62       41.35      0.92 o 
  -2   2   4      257.69      257.20      5.01 o 
  -1   2   4      412.68      407.88     10.81 o 
   0   2   4        1.79        0.48      0.12 o 
   1   2   4      423.80      420.15      8.20 o 
   2   2   4       39.94       45.94      0.72 o 
   3   2   4       18.37       19.32      0.54 o 
   4   2   4        4.33        4.64      0.36 o 
   5   2   4       13.79       15.91      0.60 o 
  -5   3   4       63.15       58.32      2.95 o 
  -4   3   4       61.46       64.53      1.39 o 
  -3   3   4       85.73       80.10      1.51 o 
  -2   3   4       39.52       32.71      0.63 o 
  -1   3   4       23.02       28.33      0.60 o 
   0   3   4        0.84        1.24      0.18 o 
   1   3   4       31.69       32.32      0.71 o 
   2   3   4       28.30       29.02      0.64 o 
   3   3   4      104.07       99.19      1.77 o 
   4   3   4        0.37        4.10      0.31 o 
   5   3   4       39.19       35.14      1.60 o 
  -4   4   4       23.83       22.57      0.77 o 
  -3   4   4       19.05       20.26      0.59 o 
  -2   4   4      104.94      102.06      2.01 o 
  -1   4   4      146.64      147.47      3.09 o 
   0   4   4        6.49        4.62      0.30 o 
   1   4   4      182.61      169.48      5.64 o 
   2   4   4       15.14       18.78      0.36 o 
   3   4   4        8.02        8.30      0.36 o 
   4   4   4        2.26        2.64      0.29 o 
  -4   5   4       23.00       20.50      2.19 o 
  -3   5   4       33.51       31.46      1.13 o 
  -2   5   4       12.58       11.38      0.47 o 
  -1   5   4        7.02        7.88      0.48 o 
   0   5   4        0.79        0.69      0.25 o 
   1   5   4        7.92        8.98      0.62 o 
   2   5   4       13.43       14.35      0.79 o 
   3   5   4       36.65       38.37      1.24 o 
   4   5   4        0.03        0.75      0.34 o 
  -3   6   4        5.15        4.54      0.66 o 
  -2   6   4       36.17       31.70      1.11 o 
  -1   6   4       37.85       34.45      2.36 o 
   0   6   4        0.76        0.75      0.18 o 
   1   6   4       57.02       55.03      1.98 o 
   2   6   4        5.32        7.15      0.86 o 
   3   6   4        1.97        2.42      0.59 o 
  -2   7   4        2.12        1.03      0.21 o 
  -1   7   4        2.58        1.95      0.34 o 
   0   7   4        0.53        0.53      0.25 o 
   1   7   4        1.02        1.20      0.43 o 
   2   7   4        4.24        4.16      0.65 o 
  -5   0   5       47.97       54.68      3.08 o 
  -4   0   5      103.33      104.58      4.01 o 
  -3   0   5       16.78       25.48      1.24 o 
  -2   0   5       11.25       15.99      0.69 o 
  -1   0   5       89.99       92.35      6.01 o 
   0   0   5       95.33      100.55      3.66 o 
   1   0   5      175.35      178.01      7.83 o 
   2   0   5       32.07       38.37      0.86 o 
   3   0   5      205.40      189.96      4.33 o 
   4   0   5       32.52       28.71      1.12 o 
   5   0   5       79.75       84.29      3.26 o 
  -5   1   5        0.40        0.83      0.29 o 
  -4   1   5       48.84       55.14      1.23 o 
  -3   1   5      155.51      157.71      4.03 o 
  -2   1   5       31.62       34.24      0.97 o 
  -1   1   5        3.50        7.65      0.35 o 
   0   1   5      381.67      379.76      8.35 o 
   1   1   5      161.37      140.49      2.43 o 
   2   1   5       88.91       85.53      1.58 o 
   3   1   5       94.07       90.20      3.28 o 
   4   1   5       31.47       38.09      1.13 o 
   5   1   5        2.64        2.89      0.36 o 
  -5   2   5       37.10       38.54      1.11 o 
  -4   2   5       84.99       83.81      1.86 o 
  -3   2   5       15.21       20.35      0.58 o 
  -2   2   5       12.58       13.55      0.86 o 
  -1   2   5       57.09       55.73      1.29 o 
   0   2   5       81.35       90.62      1.51 o 
   1   2   5      121.49      116.59      1.81 o 
   2   2   5       18.91       21.26      0.88 o 
   3   2   5      159.70      148.75      2.72 o 
   4   2   5       25.87       22.98      0.68 o 
   5   2   5       60.79       65.08      1.72 o 
  -5   3   5        0.37        0.49      0.26 o 
  -4   3   5       29.69       32.37      0.90 o 
  -3   3   5      100.42       96.43      1.94 o 
  -2   3   5       18.79       20.32      0.79 o 
  -1   3   5        3.99        5.84      0.25 o 
   0   3   5      183.30      181.61      4.28 o 
   1   3   5       89.04       77.40      1.37 o 
   2   3   5       66.00       65.22      1.43 o 
   3   3   5       55.45       54.26      1.23 o 
   4   3   5       16.14       21.67      0.65 o 
   5   3   5        1.51        1.72      0.36 o 
  -4   4   5       44.43       41.43      1.03 o 
  -3   4   5        7.35        8.68      0.63 o 
  -2   4   5        8.16        8.03      0.40 o 
  -1   4   5       23.93       26.21      0.56 o 
   0   4   5       36.72       39.87      1.06 o 
   1   4   5       51.46       48.07      1.08 o 
   2   4   5        6.26        6.76      0.24 o 
   3   4   5       77.39       76.74      1.56 o 
   4   4   5       12.34       12.06      0.61 o 
  -4   5   5       11.35        8.89      1.14 o 
  -3   5   5       43.67       36.45      1.29 o 
  -2   5   5        4.94        4.88      0.35 o 
  -1   5   5        1.49        2.13      0.19 o 
   0   5   5       69.74       60.09      4.60 o 
   1   5   5       32.15       32.56      1.46 o 
   2   5   5       23.87       23.12      1.31 o 
   3   5   5       20.71       21.51      0.95 o 
   4   5   5        5.69        8.55      0.82 o 
  -3   6   5        1.32        1.12      0.23 o 
  -2   6   5        3.18        1.49      0.24 o 
  -1   6   5        9.27        7.10      0.77 o 
   0   6   5        9.82        9.93      0.64 o 
   1   6   5       17.53       17.76      1.17 o 
   2   6   5        2.36        2.23      0.67 o 
   3   6   5       24.66       26.37      1.45 o 
  -1   7   5        0.10        0.47      0.32 o 
   0   7   5       19.99       19.68      0.99 o 
   1   7   5        7.09        7.34      0.92 o 
  -5   0   6       14.66       14.85      1.03 o 
  -4   0   6       28.64       31.98      1.20 o 
  -3   0   6       11.49       10.55      0.85 o 
  -2   0   6      127.09      140.02     10.19 o 
  -1   0   6       50.35       55.51      2.55 o 
   0   0   6      536.13      509.68     21.55 o 
   1   0   6       98.80       87.06      2.04 o 
   2   0   6      351.05      417.20     73.47 o 
   3   0   6       10.45        9.92      0.58 o 
   4   0   6       24.45       26.62      0.92 o 
   5   0   6        4.97        5.05      0.61 o 
  -5   1   6       41.42       49.50      1.62 o 
  -4   1   6        6.10        7.30      0.48 o 
  -3   1   6        3.83        3.07      0.35 o 
  -2   1   6      211.21      229.33      4.34 o 
  -1   1   6       13.22       14.91      0.72 o 
   0   1   6        1.93        2.06      0.22 o 
   1   1   6        6.42        6.32      0.33 o 
   2   1   6      387.36      379.26      8.97 o 
   3   1   6        8.26        7.94      0.41 o 
   4   1   6       52.62       54.00      1.93 o 
   5   1   6       42.17       44.85      1.23 o 
  -4   2   6       22.63       23.29      0.71 o 
  -3   2   6       10.86       10.74      0.40 o 
  -2   2   6      100.87      101.72      2.41 o 
  -1   2   6       42.90       47.11      2.01 o 
   0   2   6      392.25      400.49      8.14 o 
   1   2   6       76.35       69.96      1.36 o 
   2   2   6      255.21      253.77      6.07 o 
   3   2   6        8.31        8.69      0.43 o 
   4   2   6       21.11       23.43      0.72 o 
  -4   3   6        2.92        3.63      0.37 o 
  -3   3   6        1.48        0.51      0.30 o 
  -2   3   6      139.02      150.39      4.45 o 
  -1   3   6        9.98        9.85      1.03 o 
   0   3   6        0.00        0.05      0.07 o 
   1   3   6        2.62        2.36      0.25 o 
   2   3   6      214.84      220.50      8.64 o 
   3   3   6        4.36        4.03      0.41 o 
   4   3   6       31.95       32.26      1.60 o 
  -4   4   6       12.25       11.92      0.79 o 
  -3   4   6        7.55        6.99      0.72 o 
  -2   4   6       47.32       49.83      1.55 o 
  -1   4   6       23.25       24.97      0.66 o 
   0   4   6      169.51      176.00      3.09 o 
   1   4   6       36.88       35.48      0.92 o 
   2   4   6      112.29      106.50      5.12 o 
   3   4   6        5.16        6.42      0.40 o 
   4   4   6       12.07       14.00      0.76 o 
  -3   5   6        0.19        0.31      0.30 o 
  -2   5   6       56.79       46.12      5.81 o 
  -1   5   6        3.64        3.40      0.52 o 
   0   5   6        0.00        0.05      0.08 o 
   1   5   6        1.07        0.45      0.15 o 
   2   5   6       85.84       87.00      3.86 o 
   3   5   6        1.13        0.99      0.34 o 
  -2   6   6       13.04        8.04      1.22 o 
  -1   6   6        7.14        6.86      0.55 o 
   0   6   6       48.69       52.70      1.61 o 
   1   6   6       11.72       12.15      0.77 o 
   2   6   6       34.18       33.78      1.66 o 
  -4   0   7       16.22       18.31      0.83 o 
  -3   0   7      162.87      154.57      4.53 o 
  -2   0   7        0.13        0.16      0.21 o 
  -1   0   7      108.12      116.61      5.26 o 
   0   0   7       79.23       85.53      2.49 o 
   1   0   7       77.77       78.15      2.01 o 
   2   0   7        3.78        3.38      0.34 o 
   3   0   7        9.58       15.54      0.90 o 
   4   0   7       69.67       71.04      2.17 o 
  -4   1   7        0.11        0.37      0.16 o 
  -3   1   7       41.99       47.10      1.14 o 
  -2   1   7       40.35       38.13      1.12 o 
  -1   1   7      235.93      238.27      5.34 o 
   0   1   7      162.80      152.27      3.55 o 
   1   1   7       49.35       54.09      0.92 o 
   2   1   7        0.91        2.77      0.25 o 
   3   1   7       57.97       63.98      3.74 o 
   4   1   7        9.91        9.16      0.63 o 
  -4   2   7       12.47       12.76      0.78 o 
  -3   2   7      127.38      126.07      2.60 o 
  -2   2   7        0.06        0.04      0.18 o 
  -1   2   7       82.34       86.40      8.26 o 
   0   2   7       54.31       60.03      1.29 o 
   1   2   7       59.53       59.91      1.08 o 
   2   2   7        3.93        3.73      0.27 o 
   3   2   7        7.03       11.05      0.47 o 
   4   2   7       53.81       57.45      1.49 o 
  -4   3   7        0.07        0.14      0.21 o 
  -3   3   7       27.00       27.72      1.06 o 
  -2   3   7       22.47       23.47      0.93 o 
  -1   3   7      131.30      127.29      3.06 o 
   0   3   7      109.91      107.65      2.25 o 
   1   3   7       31.10       31.30      0.80 o 
   2   3   7        0.16        1.41      0.22 o 
   3   3   7       37.83       39.15      1.26 o 
   4   3   7        5.88        5.32      0.55 o 
  -3   4   7       63.81       61.19      2.10 o 
  -2   4   7        0.01        0.00      0.17 o 
  -1   4   7       40.30       40.26      2.54 o 
   0   4   7       23.44       21.39      1.87 o 
   1   4   7       29.87       25.01      2.57 o 
   2   4   7        1.94        1.73      0.23 o 
   3   4   7        2.56        4.39      0.35 o 
  -2   5   7        9.01        7.06      0.68 o 
  -1   5   7       48.05       50.67      1.69 o 
   0   5   7       44.94       45.07      1.61 o 
   1   5   7       11.00       11.25      0.97 o 
   2   5   7        0.06        0.70      0.41 o 
  -1   6   7       14.12       12.01      0.72 o 
   0   6   7        8.52        8.44      1.02 o 
   1   6   7       10.79        8.92      2.16 o 
  -4   0   8        1.36        2.02      0.77 o 
  -3   0   8       46.27       45.07      2.55 o 
  -2   0   8       25.58       25.30      1.62 o 
  -1   0   8      152.03      142.69      6.52 o 
   0   0   8        0.27        0.19      0.31 o 
   1   0   8      105.88       98.14      2.94 o 
   2   0   8       27.32       28.35      0.97 o 
   3   0   8       50.62       54.34      2.00 o 
   4   0   8       18.59       20.90      1.34 o 
  -4   1   8       14.11       12.58      0.76 o 
  -3   1   8       31.46       30.18      1.33 o 
  -2   1   8        9.63        7.32      0.80 o 
  -1   1   8        0.11        0.00      0.26 o 
   0   1   8        3.01        3.46      0.34 o 
   1   1   8        0.97        1.20      0.35 o 
   2   1   8        2.72        2.84      0.25 o 
   3   1   8       30.83       29.97      0.90 o 
   4   1   8       19.97       20.33      0.95 o 
  -3   2   8       35.87       33.52      1.30 o 
  -2   2   8       21.04       17.70      1.72 o 
  -1   2   8      124.04      111.64     15.38 o 
   0   2   8        0.03        0.01      0.11 o 
   1   2   8       78.60       72.71      1.95 o 
   2   2   8       23.99       24.94      0.63 o 
   3   2   8       40.05       42.94      1.24 o 
  -3   3   8       20.14       16.41      0.96 o 
  -2   3   8        6.15        5.38      0.55 o 
  -1   3   8        0.24        0.18      0.19 o 
   0   3   8        2.24        2.78      0.47 o 
   1   3   8        0.75        0.77      0.16 o 
   2   3   8        1.04        0.45      0.17 o 
   3   3   8       19.92       19.46      1.00 o 
  -2   4   8       10.08        9.52      1.56 o 
  -1   4   8       65.14       59.00      3.26 o 
   0   4   8        0.07        0.06      0.13 o 
   1   4   8       34.08       24.34      3.51 o 
   2   4   8       13.75       12.28      1.77 o 
  -1   5   8        0.26        0.20      0.23 o 
   0   5   8        1.26        0.89      0.19 o 
   1   5   8        0.46        0.38      0.24 o 
  -3   0   9        0.42        1.52      0.67 o 
  -2   0   9       61.64       64.15      3.35 o 
  -1   0   9        1.90        1.87      0.58 o 
   0   0   9        7.68        6.86      0.54 o 
   1   0   9        0.09        0.27      0.38 o 
   2   0   9       35.54       39.23      1.36 o 
   3   0   9       22.58       31.00      3.76 o 
  -3   1   9        5.30        3.48      1.66 o 
  -2   1   9       33.34       38.22      1.83 o 
  -1   1   9       22.01       25.67      1.31 o 
   0   1   9       67.20       61.94      1.62 o 
   1   1   9       41.14       44.42      1.33 o 
   2   1   9       74.52       71.02      1.40 o 
   3   1   9       26.67       28.36      0.99 o 
  -3   2   9        0.27        0.87      0.38 o 
  -2   2   9       49.66       49.50      2.23 o 
  -1   2   9        1.41        1.08      0.24 o 
   0   2   9        5.77        5.60      0.44 o 
   1   2   9        0.06        0.26      0.21 o 
   2   2   9       27.81       30.22      0.87 o 
   3   2   9       17.49       19.31      0.88 o 
  -2   3   9       21.34       18.01      2.85 o 
  -1   3   9       12.62       14.71      0.71 o 
   0   3   9       41.68       33.52      3.68 o 
   1   3   9       26.28       26.28      1.24 o 
   2   3   9       44.62       42.95      2.59 o 
  -1   4   9        0.91        0.55      0.30 o 
   0   4   9        3.10        2.17      0.32 o 
   1   4   9        0.05        0.11      0.16 o 
  -2   0  10       26.01       26.58      2.65 o 
  -1   0  10       27.48       28.23      2.51 o 
   0   0  10       48.59       51.37      2.49 o 
   1   0  10       40.80       42.31      2.31 o 
   2   0  10        8.81        8.66      0.66 o 
  -2   1  10        0.96        0.40      0.43 o 
  -1   1  10        4.03        3.99      0.60 o 
   0   1  10        1.07        0.75      0.32 o 
   1   1  10       28.94       29.07      0.99 o 
   2   1  10        1.39        1.06      0.31 o 
  -1   2  10       20.89       21.44      1.28 o 
   0   2  10       38.28       39.66      1.43 o 
   1   2  10       32.26       30.54      1.10 o 
                                                 
